# Supplementary material for: Intrafemoral Injection of Human Hematopoietic Stem and Progenitor Cells into Immunocompromised Mice
Source: J Vis Exp. Author manuscript; Available in PMC 2024 Feb 6. (PMC7615601; doi:10.3791/66315)
Supplement: Materials table [file EMS192517-supplement-Materials_table.xlsx]

## Sheet: Sheet1
Name of Material/ Equipment	Company	Catalog Number	Comments/Description
0.5 mL Insulin Syringe with 29 G x 12.7 mm Needle	BD	324892
1 mL Insulin Syringe with 29 G x 0.5" Needle	BD	324827
1.5 mL tube	Fisherbrand	509-GRD-PFB
27 G 1/2" needle	BD	300635
3 mL syringe	HENKE SASS WOLF GMBH	4020.000V0
40 µm cell strainer for 50 mL tube	Greiner Bio-one	542040
5 mL Round Bottom Polystyrene Test Tube with Cell Strainer Cap 12 x 75 mm	Falcon	352235	FACS tube
5 mL Round Bottom Polystyrene Test Tube with Snap Cap 12 x 75 mm	Falcon	352058	FACS tube
50 mL tube	Sarstedt Ltd	62.547.254
96 well round-bottom plate	Falcon	351177
Alcohol Swab	VITREX MEDICAL A/S	520213
Buphrenorphine	Animalcare	XVD190
CD14/PECy7 (Clone M5E2)	biolegend	301814	Used at 1 in 1000
CD19/Alexa 700 (Clone HIB19)	biolegend	302226	Used at 1 in 300
CD19/FITC (Clone HIB19)	biolegend	302206	Used at 1 in 200
CD3/APCCy7 (Clone HIT3a)	biolegend	300318	Used at 1 in 100
CD33/APC (Clone P67.6)	BD	345800	Used at 1 in 200
CD45/BV510 (Clone HI30)	biolegend	304036	Used at 1 in 500
CD45/PECy5 (Clone 2D1)	biolegend	368526	Used at 1 in 300
CompBeads Anti-Mouse Ig, κ/Negative Control Compensation Particles Set	BD	552843
Dnase 1	Worthington Biochemical	LS002139
Fetal Bovine Serum (FBS)	PAN-Biotech	P40-37500
Glycophorin A (GlyA)/PE (Clone GA-R2)	BD	340947	Used at 1 in 1000
Iscove Modified Dulbecco Media (IMDM)	PAN-Biotech	P04-20250
Isoflurane (IsoFlo 100% w/w Inhalation Vapor, liquid)	Zoetis	115095
Microvette® 300 Lithium heparin LH, 300 µL	Sarstedt Ltd	20.1309	Mouse blood collection tube
NOD.Cg-PrkdcscidIl2rgtm1Wjl/SzJ (NSG) mice	Charles River
Pancoll human, Density: 1.077 g/mL	PAN-Biotech	P04-60500
Penicillin-Streptomycin	Gibco	15140122
Phosphate Buffered Saline (PBS)	Gibco	14190169
